# Supplementary material for: Mucoadhesive Buccal Film of Estradiol for Hormonal Replacement Therapy: Development and In-Vivo Performance Prediction
Source: Pharmaceutics. 2022 Feb 28;14(3):542. doi: 10.3390/pharmaceutics14030542 (PMC8955147; doi:10.3390/pharmaceutics14030542)
Supplement: Supplementary file 1 [file pharmaceutics-14-00542-s001.zip]

Archive with 1 entries (1 files):
- pharmaceutics-1585793 suppl.pdf
